# Supplementary material for: Training Load Distribution Across Weekly Microcycles According to the Match Schedule During the Regular Season in a Professional Rink Hockey Team
Source: J Funct Morphol Kinesiol. 2025 Dec 29;11(1):16. doi: 10.3390/jfmk11010016 (PMC12821721; doi:10.3390/jfmk11010016)
Supplement: Supplementary file 1 [file jfmk-11-00016-s001.zip]

Archive with 1 entries (1 files):
- jfmk-3976475-supplementary.pdf
